# Supplementary material for: Spatial Heterogeneity and Its Influencing Factors of Syphilis in Ningxia, Northwest China, from 2004 to 2017: A Spatial Analysis
Source: Int J Environ Res Public Health. 2022 Aug 24;19(17):10541. doi: 10.3390/ijerph191710541 (PMC9518519; doi:10.3390/ijerph191710541)
Supplement: Supplementary file 1 [file ijerph-19-10541-s001.zip]

Archive with 1 entries (1 files):
- ijerph-1777665-supplementary.pdf
